# Supplementary material for: Cultivating Functional Natural Killer Cells from Mobilized Hematopoietic Stem Cells in Heavily Pretreated Hematologic Malignancies
Source: Int J Mol Sci. 2026 Jun 28;27(13):5836. doi: 10.3390/ijms27135836 (PMC13361641; doi:10.3390/ijms27135836)
Supplement: Supplementary file 1 [file ijms-27-05836-s001.zip]

Archive with 1 entries (1 files):
- ijms-4365062-supplementary.pdf
